# Supplementary material for: Testing the Role of Dorsal Premotor Cortex in Auditory-Motor Association Learning Using Transcranical Magnetic Stimulation (TMS)
Source: PLoS One. 2016 Sep 29;11(9):e0163380. doi: 10.1371/journal.pone.0163380 (PMC5042444; doi:10.1371/journal.pone.0163380)
Supplement: S1 File — The Group variable represents the four experimental groups. Mapping variable: 1 = conventional mapping (Experiment 1), 2 = unconventional mapping (Experiment 2); TMS variable: 1 = V1 (primary visual cortex stimulation), 2 = dPMC (dorsal premotor cortex stimulation); Dependent variables calculated as the percentage of correctly played pitches: pitch matching task pre and post training, the baseline, the 3 blocks of training and the transfer task. The baseline, the 3 blocks of training and the transfer task are also reported as number of 100% correct melodies. (CSV) [file pone.0163380.s001.csv]

Group	filter	Mapping	TMS	PitchMatchingTask_Pre	PitchMatchingTask_Post	Baseline	Block1	Block2	Block3	TransferTask	Baseline_correctseq	Block1_correctseq	Block2_correcyseq	Block3_correctseq	TransferTask_correctseq
1	0	1	1	,25	,7	,35	,24	,28	,4	,52	0	0	0	0	0
1	0	1	1	,28	,65	,37	,29	,25	,44	,44	1	0	0	0	0
1	0	1	1	,3	,6	,45	,24	,19	,33	,77	1	0	0	0	10
1	0	1	1	,5	,78	,4	,39	,39	,44	,4	0	1	1	1	0
1	0	1	1	,6	,47	,4	,44	,55	,53	,65	1	0	1	1	7
1	0	1	1	,6	,63	,53	,51	,49	,69	,6	3	2	2	4	3
1	0	1	1	,63	,88	,72	,67	,51	,41	,81	8	4	0	1	6
1	0	1	1	,68	,78	,31	,55	,4	,48	,77	0	2	1	1	9
1	0	1	1	,7	,82	,69	,64	,52	,71	,81	3	4	2	5	9
1	0	1	1	,78	,93	,65	,79	,85	,89	,99	4	6	8	10	14
1	0	1	1	,85	,93	,56	,47	,57	,81	,71	4	1	1	8	3
1	0	1	1	,9	,93	,52	,64	,32	,51	,83	2	4	0	1	9
2	0	1	2	,13	,5	,83	,81	,91	,83	,97	9	10	11	9	14
2	0	1	2	,23	,35	,32	,44	,57	,56	,56	0	1	3	3	2
2	0	1	2	,53	,38	,29	,29	,35	,45	,68	1	0	1	1	4
2	0	1	2	,6	,68	,56	,52	,35	,37	,85	2	4	2	0	10
2	0	1	2	,6	,68	,4	,37	,23	,51	,77	0	1	1	0	7
2	0	1	2	,65	,6	,31	,37	,31	,49	,57	0	0	0	1	0
2	0	1	2	,68	,68	,47	,27	,37	,45	,77	0	0	0	4	9
2	0	1	2	,8	,82	,36	,51	,43	,52	,85	1	1	1	0	9
2	0	1	2	,8	,82	,43	,48	,48	,52	,95	0	2	1	1	12
2	0	1	2	,82	,7	,56	,63	,72	,68	,65	2	6	5	4	2
2	0	1	2	,85	,7	,32	,35	,37	,57	,24	1	0	0	2	0
2	0	1	2	,88	,82	,64	,48	,65	,67	,61	4	1	4	7	1
3	0	2	1	,15	,7	,25	,32	,4	,68	,76	0	0	1	2	7
3	0	2	1	,6	,97	,51	,32	,61	,65	,97	1	0	5	6	14
3	0	2	1	,13	,35	,29	,28	,47	,43	,84	0	1	1	1	12
3	0	2	1	,13	,63	,36	,35	,48	,43	,92	0	0	0	0	11
3	0	2	1	,5	,5	,47	,45	,44	,61	,89	1	1	1	2	12
3	0	2	1	,05	,35	,2	,32	,31	,41	,81	0	1	0	0	10
3	0	2	1	,15	,68	,31	,41	,53	,6	,92	1	1	3	1	12
3	0	2	1	,13	,75	,29	,31	,32	,4	,92	0	1	0	2	12
3	0	2	1	,2	,28	,23	,35	,44	,4	,51	0	1	1	1	1
3	0	2	1	,33	,3	,16	,23	,29	,13	,64	0	0	0	0	3
3	0	2	1	,55	,72	,36	,27	,44	,44	,21	1	0	2	1	0
3	0	2	1	,45	,47	,37	,45	,49	,51	,96	1	1	0	1	12
3	0	2	1	,28	,68	,15	,19	,28	,23	,32	0	0	0	0	0
4	0	2	2	,2	,55	,15	,35	,41	,39	,35	0	1	2	0	0
4	0	2	2	,2	,4	,19	,2	,28	,24	,52	0	0	0	0	0
4	0	2	2	,23	,2	,21	,28	,31	,31	,41	0	0	1	0	0
4	0	2	2	,53	,53	,24	,28	,4	,48	,95	0	1	2	1	14
4	0	2	2	,05	,63	,29	,45	,37	,49	,91	0	2	0	0	13
4	0	2	2	,33	,25	,33	,2	,29	,2	,51	1	0	1	0	0
4	0	2	2	,3	,28	,25	,25	,27	,4	,53	0	0	1	0	0
4	0	2	2	,23	,28	,25	,28	,37	,31	,85	0	0	1	0	8
4	0	2	2	,23	,4	,28	,27	,25	,27	,64	0	0	0	1	6
4	0	2	2	,55	,38	,29	,19	,31	,33	,77	0	0	0	0	9
4	0	2	2	,13	,25	,23	,15	,32	,25	,61	0	0	0	0	0
4	0	2	2	,13	,25	,27	,35	,31	,24	,24	0	1	0	0	0
4	0	2	2	,38	,4	,21	,25	,28	,25	,71	0	0	0	0	4
